# Supplementary material for: Antioxidant Constituents and Activities of the Pulp with Skin of Korean Tomato Cultivars
Source: Molecules. 2022 Dec 9;27(24):8741. doi: 10.3390/molecules27248741 (PMC9786122; doi:10.3390/molecules27248741)
Supplement: Supplementary file 1 [file molecules-27-08741-s001.zip]

Archive with 1 entries (1 files):
- molecules-2054217-supplementary.pdf
